# Supplementary material for: Effect of a Cognitive Training Program on the Platelet APP Ratio in Patients with Alzheimer’s Disease
Source: Int J Mol Sci. 2020 Jul 20;21(14):5110. doi: 10.3390/ijms21145110 (PMC7403991; doi:10.3390/ijms21145110)
Supplement: Supplementary file 1 [file ijms-21-05110-s001.zip]

Archive with 3 entries (3 files):
- Supporting information files/Explanatory file.docx
- Supporting information files/IMG_6322.tif
- Supporting information files/IMG_6323.tif
